# Supplementary material for: The nature and fate of natural resins in the geosphere. XII. Investigation of C-ring aromatic diterpenoids in Raritan amber by pyrolysis-GC-matrix isolation FTIR-MS
Source: Geochem Trans. 2006 Mar 1;7:2. doi: 10.1186/1467-4866-7-2 (PMC1459126; doi:10.1186/1467-4866-7-2)
Supplement: Additional File 1 — Supporting interactive supplemental data for Figure 4, including machine readable structure and MS data are given in Additional File 1.zip. To access these data, download this file and unzip the compressed archive, ensuring that the embedded directory structure is preserved. Once uncompressed, simply open Figure 4.html. Javascript must be enabled in your web browser in order to fully access these files. These files will also be available on line via the Geochemical Transactions web site in the near future. [file 1467-4866-7-2-S1.zip › Figure 4-Suplimental Data/Data1/MSData1/DS1MS1.jdx]

##TITLE=
##JCAMPDX=5.0
##DATA TYPE=MASS SPECTRUM
##DATA CLASS= PEAK TABLE
##SAMPLE DESCRIPTION=
##NAMES=
##CAS NAME=
##MOLFORM=
##CAS REGISTRY NO=
##MP= 
##BP= 
##MW= 
##$RETENTION INDEX=
##$CONDENSED SPECTRUM=NO
##ORIGIN=Southern Illinois University Carbondale
##OWNER=Dr Ken B. Anderson
##NPOINTS= 204
##XUNITS= m/z
##YUNITS= Intensity
##XFACTOR=1
##YFACTOR=1
##PEAK TABLE= (XY..XY)
    41          7
    42          1
    43          2
    44          0
    45          0
    51          1
    53          2
    54          1
    55          5
    56          1
    57          1
    59          5
    60          0
    61          0
    63          0
    64          1
    65          1
    67          3
    68          0
    69          3
    71          1
    73          1
    75          0
    75          0
    76          1
    77          5
    78          1
    79          4
    80          0
    81          2
    82          1
    83          1
    84          1
    85          1
    86          0
    87          1
    88          1
    89          2
    90          1
    91          7
    92          0
    93          2
    94          1
    95          1
    96          1
    97          1
    98          0
    99          0
   100          0
   101          1
   102          1
   103          2
   104          1
   105          8
   106          1
   107          2
   108          1
   109          2
   110          1
   111          1
   112          1
   113          0
   114          0
   115          9
   116          3
   117          3
   118          2
   119          3
   120          1
   121          1
   122          0
   123          1
   125          1
   126          0
   127          3
   128         13
   129         10
   130          3
   131         13
   132          2
   133          1
   136          0
   139          1
   140          1
   141         13
   142         11
   143         13
   144          3
   145         11
   146          2
   147          1
   149          1
   150          0
   151          1
   152          3
   153          6
   154          4
   155         21
   156          6
   157         15
   158          4
   159          1
   162          0
   163          1
   165          4
   166          2
   167          4
   168          2
   169          7
   170          2
   171          5
   172          1
   173          1
   175          0
   176          1
   177          1
   178          3
   179          2
   180          1
   181          2
   182          1
   183          4
   184          1
   185          1
   186          0
   187          1
   189          1
   190          0
   191          2
   192          0
   194          0
   195          2
   196          1
   197          5
   198          1
   200          0
   201          1
   204          0
   206          1
   209          1
   210          1
   210          1
   211        100
   212         17
   213         10
   214          2
   215          1
   220          0
   221          2
   222          0
   224          0
   225          1
   226          1
   227          5
   228          8
   229          3
   230          1
   231          1
   232          0
   232          0
   235          0
   236          2
   237          0
   238          0
   239          3
   240          1
   243          4
   244          1
   245          1
   250          1
   251          1
   252          1
   254          1
   258          1
   259          1
   261          1
   262          0
   262          0
   263          0
   265          1
   269          2
   271         39
   272          8
   273          1
   276          0
   278          0
   281          1
   282          1
   286         20
   287          4
   288          2
   289          0
   295          0
   297          0
   298          0
   303          2
   305          0
   309          0
   311          0
   318          1
   319          0
   322          0
   328          0
   329          0
##END=
