# Supplementary material for: The nature and fate of natural resins in the geosphere. XII. Investigation of C-ring aromatic diterpenoids in Raritan amber by pyrolysis-GC-matrix isolation FTIR-MS
Source: Geochem Trans. 2006 Mar 1;7:2. doi: 10.1186/1467-4866-7-2 (PMC1459126; doi:10.1186/1467-4866-7-2)
Supplement: Additional File 1 — Supporting interactive supplemental data for Figure 4, including machine readable structure and MS data are given in Additional File 1.zip. To access these data, download this file and unzip the compressed archive, ensuring that the embedded directory structure is preserved. Once uncompressed, simply open Figure 4.html. Javascript must be enabled in your web browser in order to fully access these files. These files will also be available on line via the Geochemical Transactions web site in the near future. [file 1467-4866-7-2-S1.zip › Figure 4-Suplimental Data/Data1/MSData1/DS1MS3.jdx]

##TITLE=
##JCAMPDX=5.0
##DATA TYPE=MASS SPECTRUM
##DATA CLASS= PEAK TABLE
##SAMPLE DESCRIPTION=
##NAMES=
##CAS NAME=
##MOLFORM=
##CAS REGISTRY NO=
##MP= 
##BP= 
##MW= 
##$RETENTION INDEX=
##$CONDENSED SPECTRUM=NO
##ORIGIN=Southern Illinois University Carbondale
##OWNER=Dr Ken B. Anderson
##NPOINTS= 188
##XUNITS= m/z
##YUNITS= Intensity
##XFACTOR=1
##YFACTOR=1
##PEAK TABLE= (XY..XY)
    45          0
    51          0
    53          1
    55          6
    56          1
    57          1
    59          2
    65          1
    67          2
    68          0
    69          3
    70          1
    71          1
    73          1
    77          3
    78          1
    79          5
    80          1
    81          3
    82          1
    83          1
    84          0
    85          1
    87          0
    88          0
    91         10
    92          2
    93          5
    94          1
    95          5
    96          1
    97          1
   101          1
   102          0
   103          1
   104          1
   105         11
   106          2
   107          7
   108          1
   109          4
   110          1
   111          1
   114          0
   115          2
   116          1
   117          4
   118          1
   119          6
   120          3
   121         11
   122          2
   123          2
   124          0
   125          2
   127          1
   128          2
   129          4
   130          2
   131          5
   132          1
   133          7
   134          2
   135          6
   136          1
   137          1
   138          0
   141          1
   142          1
   143          2
   144          1
   145          5
   146          1
   147          4
   148          0
   149          2
   150          2
   151          2
   152          1
   153          1
   154          0
   155          1
   156          1
   157          2
   158          1
   159          9
   160          2
   161          3
   162          1
   163          2
   164          1
   165          1
   166          1
   167          1
   168          1
   169          1
   170          1
   171          1
   172          1
   173          9
   174          3
   175          2
   176          1
   177          4
   178          1
   179          0
   180          1
   181          1
   182          0
   183          0
   184          0
   185          1
   186          1
   187         17
   188          3
   189          7
   190          2
   191          1
   193          1
   194          1
   195          0
   196          1
   197          0
   199          1
   200          1
   201          4
   202          1
   203          2
   204          0
   205          0
   206          0
   207          1
   209          1
   210          1
   213          1
   214          0
   215          1
   216          1
   217          0
   218          0
   219          1
   220          0
   226          0
   227          1
   228          0
   229          6
   230          1
   233          0
   236          0
   241          3
   242          1
   243        100
   244         20
   245          2
   247          1
   248          1
   249          0
   251          0
   253          2
   254          0
   256          2
   257          2
   258         14
   259         21
   260          4
   261          1
   262          0
   266          0
   267          0
   268          0
   271         13
   272          3
   275          0
   276          0
   286          1
   287          1
   289          4
   290          1
   298          0
   302          0
   303         54
   304         12
   305          2
   316          1
   317          0
   318         24
   319          5
   320          1
##END=
