# Supplementary material for: The nature and fate of natural resins in the geosphere. XII. Investigation of C-ring aromatic diterpenoids in Raritan amber by pyrolysis-GC-matrix isolation FTIR-MS
Source: Geochem Trans. 2006 Mar 1;7:2. doi: 10.1186/1467-4866-7-2 (PMC1459126; doi:10.1186/1467-4866-7-2)
Supplement: Additional File 1 — Supporting interactive supplemental data for Figure 4, including machine readable structure and MS data are given in Additional File 1.zip. To access these data, download this file and unzip the compressed archive, ensuring that the embedded directory structure is preserved. Once uncompressed, simply open Figure 4.html. Javascript must be enabled in your web browser in order to fully access these files. These files will also be available on line via the Geochemical Transactions web site in the near future. [file 1467-4866-7-2-S1.zip › Figure 4-Suplimental Data/Data1/MSData1/DS1MS8.jdx]

##TITLE=
##JCAMPDX=5.0
##DATA TYPE=MASS SPECTRUM
##DATA CLASS= PEAK TABLE
##SAMPLE DESCRIPTION=
##NAMES=
##CAS NAME=
##MOLFORM=
##CAS REGISTRY NO=
##MP= 
##BP= 
##MW= 
##$RETENTION INDEX=
##$CONDENSED SPECTRUM=NO
##ORIGIN=Southern Illinois University Carbondale
##OWNER=Dr Ken B. Anderson
##NPOINTS= 254
##XUNITS= m/z
##YUNITS= Intensity
##XFACTOR=1
##YFACTOR=1
##PEAK TABLE= (XY..XY)
    40          1
    41         30
    42          4
    43         29
    44          2
    46          0
    48          1
    48          1
    49          1
    50          1
    52          1
    53          6
    54          3
    55         21
    56          3
    57          1
    59         17
    60          1
    61          1
    64          2
    65          5
    66          1
    67         11
    68          3
    69         11
    70          0
    71          1
    72          1
    73          1
    75          3
    76          2
    77         16
    78          5
    79         30
    80          3
    81         12
    82          1
    82          3
    84          4
    85          3
    86          1
    87          2
    88          1
    91         49
    92         11
    93         29
    94          7
    95         13
    96          9
    97          5
    98          2
    99          2
   100          1
   101          7
   103          8
   104          8
   105         50
   106          6
   107         12
   108          4
   109         17
   110          2
   113          1
   114          0
   115         20
   116          9
   117         34
   118          2
   119         16
   120          3
   121         50
   122         10
   123         10
   124          1
   127          4
   128         20
   129         31
   130          9
   131         22
   132          4
   133         28
   134          7
   135         21
   136         24
   137          7
   138          2
   139          4
   140          2
   140          1
   141         16
   142         10
   143         20
   144          4
   145         21
   146          6
   147          8
   148         11
   149          8
   151          1
   152          4
   153          6
   154          3
   155          7
   156          1
   157         21
   158          2
   159          9
   160          2
   161          9
   162          1
   162          7
   164          1
   165          9
   167          4
   168          2
   169          8
   170          1
   171         15
   172          4
   173         11
   174          1
   175          1
   176          1
   177          4
   178          3
   179          3
   180          2
   181          4
   182          4
   183          6
   184          4
   185         36
   186         10
   187          7
   188          4
   191          1
   192          1
   193          5
   194          0
   195          7
   196          3
   197          3
   198          2
   199          8
   200          4
   201          2
   202          2
   203          1
   204          2
   206          0
   208          5
   209          2
   210          3
   211          1
   212          1
   213         57
   214          9
   215          1
   216          0
   217          2
   218          3
   220          1
   221          2
   222          1
   223          1
   224          1
   226          1
   227         11
   230          3
   231          2
   232          2
   234          0
   235          2
   236          1
   237          3
   238          0
   239          9
   240          2
   241         94
   242         13
   243          4
   244          2
   245          1
   246          2
   251          3
   253          4
   254          6
   255         10
   256        100
   257         44
   258          6
   261          2
   262          2
   262          2
   264          1
   265          6
   268          3
   269         14
   270          7
   271          3
   272          2
   273         19
   274          4
   279          2
   281         14
   284          1
   285          3
   286          3
   287          2
   287          3
   291          2
   292          0
   295          3
   295          3
   297          7
   298          2
   299          1
   300          1
   301          8
   302          5
   302          4
   303          2
   304          1
   304          1
   306          2
   306          3
   307          0
   307          1
   308          1
   309          4
   310          4
   311          4
   312          1
   314          2
   314          3
   316         84
   317         20
   318          2
   322          4
   323          2
   324          2
   325          3
   327          2
   328          0
   329          5
   331          0
   331          1
   333          0
   334          1
   336          0
   337          0
   338          1
   339          1
   339          2
##END=
