# Supplementary material for: The nature and fate of natural resins in the geosphere. XII. Investigation of C-ring aromatic diterpenoids in Raritan amber by pyrolysis-GC-matrix isolation FTIR-MS
Source: Geochem Trans. 2006 Mar 1;7:2. doi: 10.1186/1467-4866-7-2 (PMC1459126; doi:10.1186/1467-4866-7-2)
Supplement: Additional File 2 — Supporting interactive supplemental data for Figure 6 and 7, including machine readable structure and MS data are given in Additional File 2.zip. To access these data, download this file and unzip the compressed archive, ensuring that the embedded directory structure is preserved. Once uncompressed, simply open Figure 6-7.html. Javascript must be enabled in your web browser in order to fully access these files. These files will also be available on line via the Geochemical Transactions web site in the near future. [file 1467-4866-7-2-S2.zip › Figure 6-Suplimental Data/Data1/MSData1/DS1MS1.jdx]

##TITLE=
##JCAMPDX=5.0
##DATA TYPE=MASS SPECTRUM
##DATA CLASS= PEAK TABLE
##SAMPLE DESCRIPTION=
##NAMES=
##CAS NAME=
##MOLFORM=
##CAS REGISTRY NO=
##MP= 
##BP= 
##MW= 
##$RETENTION INDEX=
##$CONDENSED SPECTRUM=NO
##ORIGIN=Southern Illinois University Carbondale
##OWNER=Dr Ken B. Anderson
##NPOINTS= 191
##XUNITS= m/z
##YUNITS= Intensity
##XFACTOR=1
##YFACTOR=1
##PEAK TABLE= (XY..XY)
    41          7
    42          1
    43          6
    44          0
    45          3
    52          1
    53          4
    55          6
    58          0
    59         14
    60          1
    61          2
    62          1
    63          2
    64          1
    64          1
    65          2
    66          1
    68          1
    69          6
    70          2
    72          0
    73          1
    75          2
    77         10
    78          2
    79          6
    83          1
    85          3
    86          1
    87          2
    88          2
    88          1
    89          1
    90          1
    91         18
    98          1
   101          4
   103          1
   104          1
   105          6
   111          3
   113          2
   114          1
   115         19
   116          6
   117         18
   118          5
   119          4
   125          1
   126          1
   127          6
   128         23
   129         27
   130          3
   131         15
   135          2
   138          1
   139          3
   139          2
   140          1
   141         34
   142          9
   143         15
   144          5
   149          8
   150          5
   151          1
   152          5
   153          6
   154          2
   155         14
   156          1
   157          8
   158          3
   159         15
   160          3
   165          2
   166          1
   167          4
   168          2
   169          7
   170          3
   171          1
   172          1
   173          1
   174          4
   177          1
   178          2
   179          1
   181          3
   182          1
   183          4
   184          2
   185          2
   186          3
   187          2
   188          1
   189          1
   190          3
   191          7
   193          2
   195          1
   197        100
   198         27
   199         10
   200          1
   201         10
   202          3
   204          1
   205          0
   207          3
   208          3
   210          1
   211          1
   212          3
   213          5
   215         67
   216         10
   218          1
   219          2
   220          1
   221          1
   223          1
   225          5
   226          1
   226          1
   227          1
   228          2
   229          1
   230          4
   231          5
   232          2
   233          2
   234          2
   235          1
   238          1
   239          2
   240          3
   241          2
   243          5
   244          2
   247          2
   251          1
   251          2
   252          1
   256          0
   257         27
   260          0
   261          8
   262          0
   264          1
   264          2
   265          0
   266          1
   268          1
   269          1
   272         13
   273          2
   274          1
   275         24
   276          4
   277          1
   280          1
   282          1
   283          2
   284          1
   285          0
   287          1
   290          3
   291          2
   294          1
   296          0
   302          1
   303          0
   304          3
   306          0
   306          0
   311          0
   312          1
   314          0
   315          0
   318          1
   320          0
   322          0
   324          1
   330          0
   330          0
   332          0
   334          0
   336          1
##END=
