# Supplementary material for: The nature and fate of natural resins in the geosphere. XII. Investigation of C-ring aromatic diterpenoids in Raritan amber by pyrolysis-GC-matrix isolation FTIR-MS
Source: Geochem Trans. 2006 Mar 1;7:2. doi: 10.1186/1467-4866-7-2 (PMC1459126; doi:10.1186/1467-4866-7-2)
Supplement: Additional File 2 — Supporting interactive supplemental data for Figure 6 and 7, including machine readable structure and MS data are given in Additional File 2.zip. To access these data, download this file and unzip the compressed archive, ensuring that the embedded directory structure is preserved. Once uncompressed, simply open Figure 6-7.html. Javascript must be enabled in your web browser in order to fully access these files. These files will also be available on line via the Geochemical Transactions web site in the near future. [file 1467-4866-7-2-S2.zip › Figure 6-Suplimental Data/Data1/MSData1/DS1MS2.jdx]

##TITLE=
##JCAMPDX=5.0
##DATA TYPE=MASS SPECTRUM
##DATA CLASS= PEAK TABLE
##SAMPLE DESCRIPTION=
##NAMES=
##CAS NAME=
##MOLFORM=
##CAS REGISTRY NO=
##MP= 
##BP= 
##MW= 
##$RETENTION INDEX=
##$CONDENSED SPECTRUM=NO
##ORIGIN=Southern Illinois University Carbondale
##OWNER=Dr Ken B. Anderson
##NPOINTS= 164
##XUNITS= m/z
##YUNITS= Intensity
##XFACTOR=1
##YFACTOR=1
##PEAK TABLE= (XY..XY)
    40          1
    41          7
    42          1
    43          2
    45          1
    51          1
    53          2
    54          1
    55          4
    56          2
    59          6
    60          0
    63          1
    64          0
    65          2
    66          0
    67          2
    68          1
    69          3
    70          0
    71          0
    72          0
    73          2
    75          0
    76          1
    77          5
    78          1
    79          3
    80          1
    81          3
    82          1
    83          1
    84          0
    85          1
    87          0
    88          1
    89          1
    90          0
    91          8
    92          1
    93          2
    94          1
    95          2
    96          1
    97          1
    99          1
   101          2
   102          1
   103          2
   104          1
   105          8
   106          1
   107          1
   108          1
   109          1
   112          0
   113          1
   114          0
   115         11
   116          3
   117          3
   118          1
   119          5
   120          1
   121          1
   123          0
   127          4
   128         15
   129         11
   130          4
   131         14
   132          2
   133          1
   134          1
   136          0
   139          1
   140          1
   141         14
   142         12
   143         14
   144          3
   145         13
   146          2
   147          1
   148          1
   149          1
   151          1
   152          4
   153          6
   154          4
   155         22
   156          6
   157         16
   158          6
   159          3
   160          0
   163          1
   164          1
   165          5
   166          2
   167          3
   168          2
   169          6
   170          2
   171          8
   172          2
   173          2
   174          1
   178          2
   179          2
   180          1
   181          2
   182          3
   183          5
   184          2
   185          2
   186          0
   187          1
   189          0
   189          2
   190          1
   191          0
   193          1
   195          1
   196          1
   197          4
   198          1
   199          1
   200          0
   203          1
   207          1
   209          1
   210          1
   211        100
   212         20
   213         13
   214          2
   225          0
   226          1
   227          4
   228         17
   229          3
   233          0
   237          1
   239          3
   240          0
   243          2
   244          1
   254          0
   255          0
   257          0
   258          1
   259          0
   271         43
   272          8
   273          1
   283          1
   286         18
   287          4
   288          3
   289          2
   300          0
   301          0
   315          0
##END=
