# Supplementary material for: The nature and fate of natural resins in the geosphere. XII. Investigation of C-ring aromatic diterpenoids in Raritan amber by pyrolysis-GC-matrix isolation FTIR-MS
Source: Geochem Trans. 2006 Mar 1;7:2. doi: 10.1186/1467-4866-7-2 (PMC1459126; doi:10.1186/1467-4866-7-2)
Supplement: Additional File 2 — Supporting interactive supplemental data for Figure 6 and 7, including machine readable structure and MS data are given in Additional File 2.zip. To access these data, download this file and unzip the compressed archive, ensuring that the embedded directory structure is preserved. Once uncompressed, simply open Figure 6-7.html. Javascript must be enabled in your web browser in order to fully access these files. These files will also be available on line via the Geochemical Transactions web site in the near future. [file 1467-4866-7-2-S2.zip › Figure 6-Suplimental Data/Data1/MSData1/DS1MS6.jdx]

##TITLE=
##JCAMPDX=5.0
##DATA TYPE=MASS SPECTRUM
##DATA CLASS= PEAK TABLE
##SAMPLE DESCRIPTION=
##NAMES=
##CAS NAME=
##MOLFORM=
##CAS REGISTRY NO=
##MP= 
##BP= 
##MW= 
##$RETENTION INDEX=
##$CONDENSED SPECTRUM=NO
##ORIGIN=Southern Illinois University Carbondale
##OWNER=Dr Ken B. Anderson
##NPOINTS= 315
##XUNITS= m/z
##YUNITS= Intensity
##XFACTOR=1
##YFACTOR=1
##PEAK TABLE= (XY..XY)
    41         41
    42          6
    43         33
    44          2
    45          5
    49          0
    51          1
    53         13
    54          3
    55         47
    56          5
    57          6
    58          1
    59         41
    60          1
    61          1
    62          0
    63          1
    64          0
    64          1
    64          0
    65          8
    66          4
    67         21
    68          5
    69         23
    70          3
    71          5
    72          1
    73         14
    74         33
    75          8
    76          1
    77         24
    78          8
    79         36
    80          5
    81         35
    82          9
    83          9
    84          1
    85          5
    85          5
    86          2
    87          2
    88          2
    88          2
    90          1
    91         62
    92         11
    93         36
    94          8
    95         37
    96          5
    97          7
    98          2
    99          2
   100          1
   100          1
   101         13
   102          2
   103         11
   104          4
   105         73
   106         18
   107         45
   108         13
   109         25
   110          4
   111          3
   112          1
   113          2
   114          6
   115         20
   116          8
   117         29
   118         12
   119         38
   120         36
   121         79
   122         13
   123         14
   124          3
   125          2
   126          1
   127          5
   128         18
   129         27
   130         11
   131         43
   132         11
   133         34
   134          7
   135         19
   136          4
   137          9
   138          1
   139          1
   140          0
   141         13
   142         12
   143         26
   144         11
   145         36
   146         11
   147         42
   148          5
   149          9
   150          2
   151          3
   152          3
   153          7
   154          2
   155         18
   156          8
   157         44
   158         14
   159         53
   160         17
   161         13
   162          3
   163          2
   164          1
   164          3
   165          4
   166          3
   167          4
   168          3
   169         16
   170          3
   171         15
   172          6
   173         28
   174          9
   175         12
   176          1
   177          3
   178          1
   179          4
   180          7
   181          9
   182          3
   183          5
   184          1
   185         11
   186          7
   187         12
   188          3
   189          6
   190          3
   191          4
   192          2
   193          3
   194          3
   195          9
   196          3
   197          7
   198          3
   199         12
   200          4
   201          5
   202          2
   203          3
   204          1
   205          1
   206          1
   207         10
   208          5
   209         10
   210          1
   211        100
   212         17
   213         70
   214         15
   215          5
   216          1
   217          1
   218          1
   219          1
   220          1
   221         15
   222          2
   223          3
   224          1
   224          1
   225          2
   226          1
   226          2
   227         12
   228         27
   229         34
   230         17
   231          9
   232          2
   232          2
   233          5
   234          2
   234          2
   235          2
   236          3
   237          5
   238          1
   239         22
   240          5
   241         11
   242          2
   243          3
   244          0
   245          1
   246          1
   246          1
   247          3
   248          1
   249          2
   250          1
   252          1
   253         11
   254          4
   255         45
   256         12
   257          4
   257          4
   259          2
   260          2
   261          2
   262          1
   265          2
   266          1
   267          2
   268          1
   269          5
   270         17
   271         34
   272          7
   273         74
   274         14
   275          6
   276          1
   278          0
   279          1
   279          0
   281          6
   282          2
   283          7
   285          1
   286          4
   287         57
   288         73
   289         20
   290          8
   291          2
   292          0
   293          1
   293          1
   294          2
   296          0
   296          1
   297          2
   298          2
   299          0
   301          1
   302         55
   303         52
   304         11
   305          2
   306          1
   309          2
   311          2
   312          1
   313          2
   314          1
   315          7
   316          2
   317          1
   319          0
   320          0
   322          1
   323          1
   325          2
   326          0
   326          1
   327          2
   328          2
   330          6
   331          4
   332          1
   333          0
   336          1
   338          0
   339          1
   340          1
   342          1
   343          1
   344          1
   345          1
   347         95
   348         21
   349          3
   350          1
   350          1
   351          0
   353          0
   354          0
   355          0
   356          0
   357          1
   358          0
   359          0
   362         48
   363         14
   364          2
   364          1
   366          0
   368          1
   369          1
##END=
