# Supplementary material for: The nature and fate of natural resins in the geosphere. XII. Investigation of C-ring aromatic diterpenoids in Raritan amber by pyrolysis-GC-matrix isolation FTIR-MS
Source: Geochem Trans. 2006 Mar 1;7:2. doi: 10.1186/1467-4866-7-2 (PMC1459126; doi:10.1186/1467-4866-7-2)
Supplement: Additional File 2 — Supporting interactive supplemental data for Figure 6 and 7, including machine readable structure and MS data are given in Additional File 2.zip. To access these data, download this file and unzip the compressed archive, ensuring that the embedded directory structure is preserved. Once uncompressed, simply open Figure 6-7.html. Javascript must be enabled in your web browser in order to fully access these files. These files will also be available on line via the Geochemical Transactions web site in the near future. [file 1467-4866-7-2-S2.zip › Figure 6-Suplimental Data/Data1/MSData1/DS1MS7.jdx]

##TITLE=
##JCAMPDX=5.0
##DATA TYPE=MASS SPECTRUM
##DATA CLASS= PEAK TABLE
##SAMPLE DESCRIPTION=
##NAMES=
##CAS NAME=
##MOLFORM=
##CAS REGISTRY NO=
##MP= 
##BP= 
##MW= 
##$RETENTION INDEX=
##$CONDENSED SPECTRUM=NO
##ORIGIN=Southern Illinois University Carbondale
##OWNER=Dr Ken B. Anderson
##NPOINTS= 307
##XUNITS= m/z
##YUNITS= Intensity
##XFACTOR=1
##YFACTOR=1
##PEAK TABLE= (XY..XY)
    40          1
    41         28
    42          4
    43         28
    44          4
    45          5
    51          1
    52          1
    53         10
    54          2
    55         26
    56          3
    57          3
    58          0
    59         38
    60          3
    61          3
    64          1
    64          1
    65          5
    66          1
    67         16
    68          4
    69         15
    70          2
    71          3
    72          1
    73         10
    74         23
    75          4
    76          1
    76          1
    77         19
    78          5
    79         28
    80          3
    81         18
    82          3
    83          4
    84          1
    85          4
    86          1
    87          2
    88          1
    88          2
    89          2
    90          0
    91         50
    92          9
    93         20
    94          6
    95         22
    96          4
    97          4
    98          0
    99          2
   100          1
   100          2
   101          9
   102          2
   103          8
   104          3
   105         59
   106         13
   107         26
   108          6
   109         14
   110          3
   111          2
   113          2
   114          5
   115         16
   116         10
   117         24
   118          9
   119         30
   120         30
   121         44
   122          6
   123          7
   124          2
   125          0
   127          8
   128         15
   129         27
   130         12
   131         37
   132         12
   133         29
   134          7
   135         18
   136          2
   137          3
   138          1
   139          2
   140          0
   141         10
   142         11
   143         22
   144         11
   145         34
   146         10
   147         33
   148          8
   149          1
   150          1
   150          1
   151          3
   152          3
   153          5
   154          3
   155         16
   156          4
   157         41
   158         10
   159         49
   160         13
   161          9
   162          3
   163          3
   164          1
   165          3
   166          3
   167          3
   168          3
   169         14
   170          4
   171         13
   172          7
   173         24
   174          6
   175          7
   176          1
   177          1
   178          3
   179          3
   180          5
   181         10
   182          2
   183          4
   184          2
   185         12
   186          4
   187         12
   188          4
   189          5
   190          2
   190          3
   191          3
   193          4
   194          6
   195         10
   196          1
   197          5
   198          2
   199         11
   200          5
   201          7
   202          3
   203          2
   204          0
   205          1
   207         10
   208          4
   209          4
   210          1
   211        100
   212         20
   213         69
   214         16
   215          5
   216          2
   217          3
   218          1
   219          1
   220          1
   221          9
   222          2
   223          3
   224          1
   225          1
   226          2
   227          9
   228         18
   229         21
   230          4
   231          2
   232          1
   233          6
   234          1
   235          1
   236          1
   237          6
   238          1
   239         10
   240          3
   241          6
   242          1
   242          2
   243          2
   244          0
   245          2
   246          1
   247          1
   248          1
   249          1
   250          0
   251          2
   253          2
   254          3
   255         43
   256         13
   257          3
   257          3
   258          1
   259          1
   260          1
   261          2
   261          2
   262          2
   263          0
   265          2
   267          3
   268          0
   269         10
   270          0
   271         21
   272          6
   273         91
   274         19
   275          3
   278          1
   278          0
   280          0
   281          9
   283          6
   284          1
   285          2
   286          6
   287         37
   288         75
   289         19
   290          3
   291          0
   292          1
   294          1
   296          1
   297          0
   298          3
   299          4
   301          2
   302         38
   303         51
   304         11
   305          2
   306          1
   307          0
   308          1
   309          4
   310          0
   311          1
   312          1
   313          3
   314          1
   315         10
   316          3
   317          1
   319          0
   322          1
   323          1
   324          1
   325          0
   327          3
   328          2
   329          1
   330          5
   331          5
   332          1
   333          1
   334          0
   338          0
   338          0
   339          1
   343          3
   344          0
   345          0
   346          0
   347         74
   348         16
   349          2
   351          1
   353          1
   354          0
   355          3
   356          1
   358          1
   358          1
   359          1
   360          0
   360          1
   361          0
   362         47
   363         12
   364          2
   366          0
   368          1
   368          1
##END=
