# Supplementary material for: The nature and fate of natural resins in the geosphere. XII. Investigation of C-ring aromatic diterpenoids in Raritan amber by pyrolysis-GC-matrix isolation FTIR-MS
Source: Geochem Trans. 2006 Mar 1;7:2. doi: 10.1186/1467-4866-7-2 (PMC1459126; doi:10.1186/1467-4866-7-2)
Supplement: Additional File 2 — Supporting interactive supplemental data for Figure 6 and 7, including machine readable structure and MS data are given in Additional File 2.zip. To access these data, download this file and unzip the compressed archive, ensuring that the embedded directory structure is preserved. Once uncompressed, simply open Figure 6-7.html. Javascript must be enabled in your web browser in order to fully access these files. These files will also be available on line via the Geochemical Transactions web site in the near future. [file 1467-4866-7-2-S2.zip › Figure 6-Suplimental Data/Data2/MSData2/DS2MS1.jdx]

##TITLE=
##JCAMPDX=5.0
##DATA TYPE=MASS SPECTRUM
##DATA CLASS= PEAK TABLE
##SAMPLE DESCRIPTION=
##NAMES=
##CAS NAME=
##MOLFORM=
##CAS REGISTRY NO=
##MP= 
##BP= 
##MW= 
##$RETENTION INDEX=
##$CONDENSED SPECTRUM=NO
##ORIGIN=Southern Illinois University Carbondale
##OWNER=Dr Ken B. Anderson
##NPOINTS= 199
##XUNITS= m/z
##YUNITS= Intensity
##XFACTOR=1
##YFACTOR=1
##PEAK TABLE= (XY..XY)
    40          1
    41          2
    43          5
    44          3
    45          1
    47          0
    51          0
    53          5
    54          1
    55          6
    56          1
    57          0
    58          2
    59         12
    60          1
    61          1
    63          1
    65          3
    67          3
    68          0
    69          1
    71          1
    73          1
    77          1
    78          3
    79          5
    80          2
    81          6
    82          1
    83          2
    84          1
    85          1
    86          1
    87          1
    88          2
    89          1
    90          1
    91         12
    92          2
    93          6
    95          1
    96          1
    97          1
    98          2
    99          2
   101          3
   102          3
   103          2
   104          1
   105          5
   106          2
   107          0
   112          1
   115         22
   116          4
   117         17
   118          4
   121          6
   122          8
   123          2
   124          1
   126          2
   127          4
   128         27
   129         26
   130          6
   131          8
   132          1
   137          1
   138          1
   138          0
   141         26
   142          9
   143         16
   144          6
   145          1
   146          2
   147          2
   148          1
   149          6
   151          1
   152          3
   153          4
   154          4
   155          8
   156          4
   157         10
   158          2
   159         15
   160          1
   161          1
   164          3
   165          7
   166          3
   167          5
   168          3
   169          4
   170          2
   171          2
   172          1
   173          3
   174          3
   179          2
   181          3
   182          2
   183          5
   186          1
   187          4
   189          1
   191          1
   192          3
   194          0
   195          1
   196          2
   197        100
   198         23
   199         12
   200          2
   201         10
   202          3
   203          1
   204          2
   205          2
   206          1
   207          1
   208          2
   211          3
   212          2
   213          9
   214          0
   215         57
   216          8
   219          0
   222          1
   223          0
   225          5
   228          1
   230          4
   231         11
   232          3
   233          4
   236          2
   239          1
   240          4
   241          5
   243          7
   244          1
   245          1
   247          2
   249          1
   249          1
   251          1
   253          0
   254          3
   255          1
   256          4
   256          1
   257         24
   259          1
   260          1
   261         10
   262          1
   264          0
   265          0
   265          1
   266          1
   267          2
   269          5
   272          7
   273          2
   274          0
   275         16
   276          3
   278          1
   280          0
   286          1
   290          6
   291          3
   293          1
   295          1
   296          1
   301          1
   301          1
   302          1
   304          0
   305          1
   306          1
   309          1
   310          1
   310          0
   313          1
   314          0
   316          1
   325          1
   327          1
   331          0
   333          0
   335          0
   338          0
##END=
