# Supplementary material for: The nature and fate of natural resins in the geosphere. XII. Investigation of C-ring aromatic diterpenoids in Raritan amber by pyrolysis-GC-matrix isolation FTIR-MS
Source: Geochem Trans. 2006 Mar 1;7:2. doi: 10.1186/1467-4866-7-2 (PMC1459126; doi:10.1186/1467-4866-7-2)
Supplement: Additional File 2 — Supporting interactive supplemental data for Figure 6 and 7, including machine readable structure and MS data are given in Additional File 2.zip. To access these data, download this file and unzip the compressed archive, ensuring that the embedded directory structure is preserved. Once uncompressed, simply open Figure 6-7.html. Javascript must be enabled in your web browser in order to fully access these files. These files will also be available on line via the Geochemical Transactions web site in the near future. [file 1467-4866-7-2-S2.zip › Figure 6-Suplimental Data/Data2/MSData2/DS2MS2.jdx]

##TITLE=
##JCAMPDX=5.0
##DATA TYPE=MASS SPECTRUM
##DATA CLASS= PEAK TABLE
##SAMPLE DESCRIPTION=
##NAMES=
##CAS NAME=
##MOLFORM=
##CAS REGISTRY NO=
##MP= 
##BP= 
##MW= 
##$RETENTION INDEX=
##$CONDENSED SPECTRUM=NO
##ORIGIN=Southern Illinois University Carbondale
##OWNER=Dr Ken B. Anderson
##NPOINTS= 173
##XUNITS= m/z
##YUNITS= Intensity
##XFACTOR=1
##YFACTOR=1
##PEAK TABLE= (XY..XY)
    40          5
    42          2
    44         13
    45          2
    46          1
    47          0
    48          0
    49          1
    51          2
    53          6
    59          2
    61          2
    63          7
    63          2
    64          1
    64          3
    66          2
    67          5
    69          5
    70          2
    71          0
    72          1
    72          0
    73          3
    74         13
    75          4
    76          4
    77          9
    80          5
    81          4
    82          3
    83          4
    85          1
    86          4
    89          4
    90          1
    93         14
   100          2
   101         10
   102          6
   104          3
   105          0
   110          2
   112          1
   112          3
   113          3
   114          2
   115         13
   116          3
   117          8
   120          8
   127          0
   128          3
   129          9
   130          4
   131         19
   132         23
   135          1
   138          2
   139          1
   142         12
   145         10
   155          1
   156          4
   157          7
   160          3
   163          2
   164          2
   168          6
   169          4
   170          8
   171          3
   173         13
   174          1
   179          3
   180         10
   181          5
   182          3
   183          7
   194          8
   197        100
   198         17
   199         10
   201          1
   204          6
   205          2
   210          6
   211          0
   212          1
   213          1
   214          4
   215          7
   218          4
   218          3
   222          2
   223          2
   224          5
   225         14
   226          5
   227          7
   229          5
   230         12
   231          2
   232          4
   233          4
   235          9
   236          2
   237          0
   238          0
   239          7
   240          4
   240          7
   241          8
   241          1
   244          3
   245          3
   247         10
   251          0
   252          2
   255          4
   257         24
   258          6
   262          3
   263          3
   264          3
   264          1
   266          1
   267         16
   272          9
   273          4
   274          1
   274         11
   277          1
   278          1
   279          1
   280          2
   282          3
   285          6
   286          8
   288          0
   289         14
   291          1
   292          2
   294          2
   294          2
   295          4
   301          2
   302          2
   303          6
   304          7
   305          6
   306          0
   307          2
   307          4
   309          5
   310          2
   312          1
   315          5
   316          6
   318          1
   319          2
   321          1
   322          3
   324          2
   324          2
   325          1
   327          4
   328          0
   330          1
   331          1
   335          1
   338          2
   338          1
##END=
