# Supplementary material for: The nature and fate of natural resins in the geosphere. XII. Investigation of C-ring aromatic diterpenoids in Raritan amber by pyrolysis-GC-matrix isolation FTIR-MS
Source: Geochem Trans. 2006 Mar 1;7:2. doi: 10.1186/1467-4866-7-2 (PMC1459126; doi:10.1186/1467-4866-7-2)
Supplement: Additional File 2 — Supporting interactive supplemental data for Figure 6 and 7, including machine readable structure and MS data are given in Additional File 2.zip. To access these data, download this file and unzip the compressed archive, ensuring that the embedded directory structure is preserved. Once uncompressed, simply open Figure 6-7.html. Javascript must be enabled in your web browser in order to fully access these files. These files will also be available on line via the Geochemical Transactions web site in the near future. [file 1467-4866-7-2-S2.zip › Figure 6-Suplimental Data/Data2/MSData2/DS2MS5.jdx]

##TITLE=
##JCAMPDX=5.0
##DATA TYPE=MASS SPECTRUM
##DATA CLASS= PEAK TABLE
##SAMPLE DESCRIPTION=
##NAMES=
##CAS NAME=
##MOLFORM=
##CAS REGISTRY NO=
##MP= 
##BP= 
##MW= 
##$RETENTION INDEX=
##$CONDENSED SPECTRUM=NO
##ORIGIN=Southern Illinois University Carbondale
##OWNER=Dr Ken B. Anderson
##NPOINTS= 170
##XUNITS= m/z
##YUNITS= Intensity
##XFACTOR=1
##YFACTOR=1
##PEAK TABLE= (XY..XY)
    41          4
    45          4
    51          1
    54          1
    55          7
    57          1
    60          1
    63          3
    64          1
    65          1
    67          5
    69          4
    70          5
    73          1
    78          3
    80          5
    81          1
    84          3
    87          2
    88          3
    89          2
    90          3
    91          9
    93         13
    94          2
    95         20
    98          2
   102          4
   103          1
   104          2
   105         13
   107          8
   109          7
   110          1
   111          3
   115          3
   119          4
   123          7
   124          2
   126          5
   128          3
   129         23
   130          4
   132          2
   134          2
   138          2
   140          4
   141          9
   142          2
   143         13
   144          3
   145         10
   146          4
   149          7
   150          1
   151          7
   152          7
   153          8
   154          2
   155         11
   158          1
   159          5
   161          1
   165          9
   166          3
   168          1
   169         13
   170          5
   171          3
   172          3
   173          1
   175          9
   176          2
   177         24
   179          5
   182          2
   183          8
   184          1
   185          6
   186          4
   189          2
   190          2
   195          3
   197          6
   198          0
   199          1
   200          4
   201         16
   208          7
   209          6
   211          3
   212          5
   213          3
   214          4
   216          1
   217         10
   218          5
   220          0
   224          5
   224          1
   225        100
   226         27
   227          6
   228          3
   233          4
   234          2
   235          0
   236          2
   239          8
   240          4
   241          2
   245         13
   246          4
   247         20
   248          7
   249          0
   249          8
   250          2
   250          3
   251          0
   253          3
   256          6
   258          1
   260          0
   261          3
   263          2
   264          2
   265          0
   266          4
   270          1
   271          2
   272          5
   274          0
   276          8
   277          0
   278          4
   279          1
   280          2
   281          3
   284          1
   285         48
   286         10
   287          1
   287          2
   291          2
   293          0
   294          1
   296          2
   297          4
   299          2
   300         20
   301          5
   306          3
   308          1
   309          6
   310          1
   312          4
   321          1
   323          3
   324          2
   325          2
   326          3
   329          6
   330          3
   334          1
   336          1
   337          1
   338          1
   338          1
   339          2
##END=
