# Supplementary material for: The nature and fate of natural resins in the geosphere. XII. Investigation of C-ring aromatic diterpenoids in Raritan amber by pyrolysis-GC-matrix isolation FTIR-MS
Source: Geochem Trans. 2006 Mar 1;7:2. doi: 10.1186/1467-4866-7-2 (PMC1459126; doi:10.1186/1467-4866-7-2)
Supplement: Additional File 2 — Supporting interactive supplemental data for Figure 6 and 7, including machine readable structure and MS data are given in Additional File 2.zip. To access these data, download this file and unzip the compressed archive, ensuring that the embedded directory structure is preserved. Once uncompressed, simply open Figure 6-7.html. Javascript must be enabled in your web browser in order to fully access these files. These files will also be available on line via the Geochemical Transactions web site in the near future. [file 1467-4866-7-2-S2.zip › Figure 6-Suplimental Data/Data2/MSData2/DS2MS6.jdx]

##TITLE=
##JCAMPDX=5.0
##DATA TYPE=MASS SPECTRUM
##DATA CLASS= PEAK TABLE
##SAMPLE DESCRIPTION=
##NAMES=
##CAS NAME=
##MOLFORM=
##CAS REGISTRY NO=
##MP= 
##BP= 
##MW= 
##$RETENTION INDEX=
##$CONDENSED SPECTRUM=NO
##ORIGIN=Southern Illinois University Carbondale
##OWNER=Dr Ken B. Anderson
##NPOINTS= 207
##XUNITS= m/z
##YUNITS= Intensity
##XFACTOR=1
##YFACTOR=1
##PEAK TABLE= (XY..XY)
    41         13
    42          0
    43          8
    45          1
    47          1
    51          4
    52          1
    53          2
    54          1
    55          3
    56          3
    57          4
    59          2
    60          1
    61          1
    65          1
    66          2
    69          1
    70          2
    71          4
    71          2
    72          1
    73          3
    76          3
    77         10
    80          1
    82          8
    83          3
    84          2
    85          1
    87          1
    88          0
    89          4
    90          1
    91         12
    94          0
    95          9
    98          1
    99          2
   100          2
   102          2
   103          4
   104          5
   105         10
   107          2
   111          2
   112          2
   113          2
   115         23
   116          8
   117          5
   118          2
   119         14
   121          7
   123          2
   125          0
   126          3
   127          6
   128         35
   129         34
   130          7
   131         87
   132         11
   135          3
   137          0
   140          0
   140          2
   141         32
   142         24
   143         43
   144          8
   145         79
   146          8
   150          4
   151          5
   152          8
   153         19
   154          5
   155         41
   156         13
   157         39
   158         11
   160          4
   161          4
   162          1
   165         12
   166          2
   167          7
   168          5
   169         18
   170          6
   171         11
   172          3
   173          2
   174          0
   175          4
   178          1
   179          3
   180          2
   181          1
   182          4
   183         15
   184          9
   185         25
   186          1
   187          1
   188          2
   189          1
   190          4
   191          1
   194          0
   195          2
   196          3
   197         15
   198          3
   199          4
   200          3
   202          0
   205          1
   206          3
   209          4
   210          1
   210          6
   211          4
   212          3
   214          3
   218          2
   219          1
   220          1
   222          0
   223          0
   224          1
   225         61
   226         16
   227          5
   228          1
   232          1
   235          4
   238          1
   239          4
   240          1
   241          7
   243        100
   244         15
   245          1
   247          2
   248          2
   249          6
   250          1
   252          1
   254          1
   255          2
   256          6
   256          1
   257          1
   258         42
   259         12
   263          3
   264          2
   266          2
   268          1
   270          1
   271          1
   274          2
   276          1
   278          1
   279          1
   279          1
   280          3
   281          1
   282          0
   285          1
   287          3
   289          3
   291          0
   292          2
   293          1
   294          1
   294          0
   295          1
   296          1
   298          1
   300          5
   301         13
   302          2
   307          1
   308          3
   309          2
   310          1
   311          1
   315          5
   316          5
   317          2
   318          1
   320          1
   320          1
   324          1
   325          3
   326          5
   332          1
   335          1
   336          1
   336          0
   337          1
   339          1
   339          1
   340          2
##END=
