# Supplementary material for: The nature and fate of natural resins in the geosphere. XII. Investigation of C-ring aromatic diterpenoids in Raritan amber by pyrolysis-GC-matrix isolation FTIR-MS
Source: Geochem Trans. 2006 Mar 1;7:2. doi: 10.1186/1467-4866-7-2 (PMC1459126; doi:10.1186/1467-4866-7-2)
Supplement: Additional File 2 — Supporting interactive supplemental data for Figure 6 and 7, including machine readable structure and MS data are given in Additional File 2.zip. To access these data, download this file and unzip the compressed archive, ensuring that the embedded directory structure is preserved. Once uncompressed, simply open Figure 6-7.html. Javascript must be enabled in your web browser in order to fully access these files. These files will also be available on line via the Geochemical Transactions web site in the near future. [file 1467-4866-7-2-S2.zip › Figure 6-Suplimental Data/Data2/MSData2/DS2MS8.jdx]

##TITLE=
##JCAMPDX=5.0
##DATA TYPE=MASS SPECTRUM
##DATA CLASS= PEAK TABLE
##SAMPLE DESCRIPTION=
##NAMES=
##CAS NAME=
##MOLFORM=
##CAS REGISTRY NO=
##MP= 
##BP= 
##MW= 
##$RETENTION INDEX=
##$CONDENSED SPECTRUM=NO
##ORIGIN=Southern Illinois University Carbondale
##OWNER=Dr Ken B. Anderson
##NPOINTS= 310
##XUNITS= m/z
##YUNITS= Intensity
##XFACTOR=1
##YFACTOR=1
##PEAK TABLE= (XY..XY)
    40          1
    41         33
    42          7
    43         31
    44          4
    45          5
    46          1
    49          0
    50          1
    51          0
    52          1
    53         14
    54          2
    55         36
    56          4
    57          3
    58          1
    59         28
    60          2
    61          0
    63          1
    64          0
    65          9
    66          2
    67         19
    68          3
    69         17
    70          2
    71          2
    72          1
    73          8
    74         23
    75          3
    76          1
    77         21
    78          5
    79         33
    80          4
    81         26
    82          6
    83          7
    84          1
    85          6
    86          1
    87          2
    88          3
    89          2
    91         53
    92          8
    93         28
    94          6
    95         25
    96          1
    97          5
    98          2
    99          1
    99          1
   100          2
   101         10
   102          2
   103         11
   104          3
   105         56
   106         14
   107         39
   108          8
   109         18
   110          4
   111          5
   112          0
   113          1
   114          4
   115         17
   116          6
   117         24
   118         10
   119         28
   120         30
   121         68
   122         15
   123         13
   124          2
   124          2
   125          3
   126          1
   127          8
   128         17
   129         18
   130          8
   131         38
   132          8
   133         27
   134         10
   135         11
   136          4
   137          6
   138          1
   139          3
   139          1
   141          9
   142         10
   143         23
   144         10
   145         36
   146         11
   147         32
   148          7
   149          7
   150          0
   151          2
   152          2
   152          1
   153          8
   155         13
   156          6
   157         35
   158         10
   159         46
   160         16
   161          9
   162          2
   163          3
   164          2
   165          5
   166          3
   167          3
   168          2
   168          3
   169         12
   170          5
   171         14
   172          5
   173         26
   174          8
   175          7
   176          2
   177          2
   178          1
   179          1
   180          6
   181         10
   182          2
   182          3
   183          6
   184          1
   185          7
   186          2
   187         10
   188          3
   189          6
   190          3
   191          1
   192          2
   193          3
   194          2
   195          9
   197          4
   198          2
   198          2
   199         12
   200          4
   201          4
   202          1
   203          1
   205          1
   206          1
   207         18
   208          7
   209          2
   210          2
   211         87
   212         18
   213         61
   214         15
   215          4
   216          1
   217          2
   218          1
   219          2
   220          1
   221          8
   222          3
   223          4
   225          1
   226          1
   227         10
   228         23
   229         27
   230         16
   231          6
   232          2
   233          6
   234          2
   234          2
   235          2
   236          1
   236          0
   237          6
   238          2
   239         20
   240          6
   241         10
   242          3
   243          2
   244          1
   245          1
   246          1
   247          1
   247          2
   248          1
   249          1
   250          0
   251          2
   253          7
   254          2
   255         47
   256         13
   257          3
   258          1
   259          2
   260          2
   261          1
   262          1
   263          1
   265          2
   267          3
   268          1
   269         14
   270         14
   271         29
   272          8
   273         60
   274         13
   275          6
   276          1
   277          2
   278          1
   279          1
   280          1
   281          6
   282          1
   283          8
   284          2
   285          1
   286          2
   287         44
   288         72
   289         17
   290          8
   291          1
   292          1
   293          0
   296          2
   297          1
   298          4
   299          2
   301          2
   302         51
   303         55
   304         12
   305          1
   306          1
   311          1
   311          1
   312          1
   313          4
   314          1
   315          7
   316          3
   317          0
   318          1
   320          1
   321          0
   322          2
   324          1
   329          1
   330          3
   331          1
   332          1
   335          0
   335          1
   336          1
   340          1
   341          0
   342          0
   343          4
   344          0
   346          1
   347        100
   348         22
   349          4
   350          1
   351          0
   352          0
   354          1
   356          2
   357          2
   358          1
   359          0
   360          1
   361          1
   362         51
   363         14
   365          0
   366          1
   366          0
   367          1
   367          1
   368          1
   369          1
##END=
