# Supplementary material for: The nature and fate of natural resins in the geosphere. XII. Investigation of C-ring aromatic diterpenoids in Raritan amber by pyrolysis-GC-matrix isolation FTIR-MS
Source: Geochem Trans. 2006 Mar 1;7:2. doi: 10.1186/1467-4866-7-2 (PMC1459126; doi:10.1186/1467-4866-7-2)
Supplement: Additional File 2 — Supporting interactive supplemental data for Figure 6 and 7, including machine readable structure and MS data are given in Additional File 2.zip. To access these data, download this file and unzip the compressed archive, ensuring that the embedded directory structure is preserved. Once uncompressed, simply open Figure 6-7.html. Javascript must be enabled in your web browser in order to fully access these files. These files will also be available on line via the Geochemical Transactions web site in the near future. [file 1467-4866-7-2-S2.zip › Figure 6-Suplimental Data/Data2/MSData2/DS2MS9.jdx]

##TITLE=
##JCAMPDX=5.0
##DATA TYPE=MASS SPECTRUM
##DATA CLASS= PEAK TABLE
##SAMPLE DESCRIPTION=
##NAMES=
##CAS NAME=
##MOLFORM=
##CAS REGISTRY NO=
##MP= 
##BP= 
##MW= 
##$RETENTION INDEX=
##$CONDENSED SPECTRUM=NO
##ORIGIN=Southern Illinois University Carbondale
##OWNER=Dr Ken B. Anderson
##NPOINTS= 312
##XUNITS= m/z
##YUNITS= Intensity
##XFACTOR=1
##YFACTOR=1
##PEAK TABLE= (XY..XY)
    40          2
    41         29
    42          4
    43         25
    44          0
    45          4
    49          0
    50          1
    52          2
    53          9
    54          2
    55         29
    56          2
    57          4
    58          0
    59         36
    60          0
    63          1
    64          1
    65          5
    66          1
    67         17
    68          3
    69         16
    70          1
    71          3
    72          2
    73         11
    74         22
    75          5
    76          1
    77         16
    78          7
    79         29
    80          3
    81         19
    82          4
    83          5
    85          3
    86          1
    87          1
    88          1
    89          0
    90          1
    91         50
    92          5
    93         21
    94          4
    95         23
    96          3
    97          3
    98          1
    99          3
   100          1
   101          9
   102          1
   103          8
   104          5
   105         50
   106         10
   107         27
   108          5
   109         13
   110          3
   111          2
   112          1
   112          1
   112          1
   113          0
   113          2
   114          3
   115         14
   116          8
   117         22
   118          9
   119         25
   120         22
   121         51
   122          8
   123          7
   125          1
   125          2
   127          5
   128         15
   129         22
   130         11
   131         33
   132         12
   133         23
   134          7
   135         13
   136          2
   137          3
   138          1
   139          1
   140          1
   141         10
   142         12
   143         22
   144         11
   145         30
   146          8
   147         32
   148          2
   149          5
   150          0
   151          1
   152          2
   153          6
   154          4
   155         16
   156          7
   157         33
   158          8
   159         46
   160         13
   161          7
   162          3
   163          2
   164          1
   165          5
   166          2
   167          3
   168          2
   169         12
   170          3
   171         15
   172          5
   173         21
   174          7
   175          6
   176          3
   178          1
   179          3
   180          6
   181          5
   182          2
   183          5
   184          2
   185          8
   186          4
   187          8
   188          5
   189          4
   190          2
   191          5
   192          1
   193          3
   194          4
   195          7
   196          2
   197          5
   198          2
   199         12
   200          6
   201          6
   202          1
   203          2
   205          1
   205          1
   206          1
   207          6
   208          3
   209          1
   210          0
   211        100
   212         21
   213         60
   214         13
   215          5
   216          1
   218          1
   219          0
   220          2
   221          6
   222          3
   223          5
   224          2
   225          2
   226          3
   227          8
   228         18
   229         20
   230          6
   231          2
   231          3
   232          3
   233          6
   234          1
   234          2
   235          1
   236          1
   237          7
   238          1
   239         13
   240          1
   241          9
   242          4
   243          1
   244          0
   245          0
   245          1
   246          1
   247          2
   248          1
   251          1
   252          1
   253          4
   254          2
   255         40
   256         13
   257          6
   257          4
   258          1
   259          1
   260          1
   261          3
   262          1
   263          0
   263          1
   264          1
   266          2
   268          2
   269         11
   270          5
   271         24
   272          5
   273         90
   274         17
   275          4
   276          1
   279          0
   279          1
   281          9
   282          2
   283          5
   284          1
   285          0
   286          5
   287         35
   288         67
   289         14
   290          2
   293          1
   294          2
   295          1
   296          1
   297          3
   298          1
   299          4
   300          1
   301          3
   302         40
   303         51
   304         12
   305          2
   306          1
   307          1
   308          1
   309          2
   311          2
   312          1
   313          4
   314          1
   315         12
   316          2
   319          0
   319          0
   322          4
   324          1
   325          1
   326          1
   326          1
   327          3
   329          2
   329          0
   330          5
   331          6
   332          1
   334          0
   335          0
   337          1
   338          1
   339          1
   341          2
   343          2
   344          0
   345          1
   347         80
   348         13
   349          5
   350          1
   351          0
   352          1
   354          1
   355          3
   356          1
   358          1
   358          1
   359          1
   359          1
   360          1
   360          1
   361          1
   362         53
   363         12
   364          1
   365          1
   365          1
   367          1
   369          0
   370          0
##END=
