# Supplementary material for: The nature and fate of natural resins in the geosphere. XII. Investigation of C-ring aromatic diterpenoids in Raritan amber by pyrolysis-GC-matrix isolation FTIR-MS
Source: Geochem Trans. 2006 Mar 1;7:2. doi: 10.1186/1467-4866-7-2 (PMC1459126; doi:10.1186/1467-4866-7-2)
Supplement: Additional File 2 — Supporting interactive supplemental data for Figure 6 and 7, including machine readable structure and MS data are given in Additional File 2.zip. To access these data, download this file and unzip the compressed archive, ensuring that the embedded directory structure is preserved. Once uncompressed, simply open Figure 6-7.html. Javascript must be enabled in your web browser in order to fully access these files. These files will also be available on line via the Geochemical Transactions web site in the near future. [file 1467-4866-7-2-S2.zip › Figure 6-Suplimental Data/Data3/MSData3/DS3MS1.jdx]

##TITLE=
##JCAMPDX=5.0
##DATA TYPE=MASS SPECTRUM
##DATA CLASS= PEAK TABLE
##SAMPLE DESCRIPTION=
##NAMES=
##CAS NAME=
##MOLFORM=
##CAS REGISTRY NO=
##MP= 
##BP= 
##MW= 
##$RETENTION INDEX=
##$CONDENSED SPECTRUM=NO
##ORIGIN=Southern Illinois University Carbondale
##OWNER=Dr Ken B. Anderson
##NPOINTS= 211
##XUNITS= m/z
##YUNITS= Intensity
##XFACTOR=1
##YFACTOR=1
##PEAK TABLE= (XY..XY)
    40          1
    41         10
    42          0
    43          4
    44          1
    45          1
    46          0
    50          2
    51          1
    52          1
    53          5
    54          1
    55         11
    56          1
    57          1
    58          1
    59         12
    60          0
    61          1
    62          1
    63          0
    64          1
    65          3
    67          2
    68          1
    69          7
    70          1
    71          1
    73          2
    75          1
    76          2
    77          5
    78          2
    79          8
    80          0
    81          6
    82          1
    83          2
    85          1
    87          1
    88          1
    89          2
    89          3
    90          2
    91         17
    92          2
    93          3
    94          0
    95          4
    97          1
    99          1
   100          1
   101          2
   102          0
   103          3
   104          2
   105         15
   106          1
   107          5
   109          1
   110          1
   113          1
   114          1
   115         19
   116          5
   117         20
   118          1
   119          6
   122          2
   123          2
   124          1
   126          1
   126          1
   127          8
   128         28
   129         21
   130          8
   131         21
   132          3
   133          2
   135          2
   136          1
   137          0
   138          1
   140          1
   141         26
   142          9
   143         17
   144          8
   145          4
   146          0
   147          4
   149          3
   150          1
   151          1
   152          4
   153          5
   154          4
   155          8
   156          2
   157          9
   158          4
   159         22
   161          1
   162          2
   163          4
   165          5
   166          4
   167          4
   168          2
   169          7
   170          2
   171          4
   172          1
   173          5
   174          1
   175          2
   176          1
   177          3
   178          3
   179          2
   181          1
   182          2
   183          4
   184          1
   185          5
   186          1
   187          4
   193          2
   195          1
   196          1
   196          2
   197        100
   198         20
   199          8
   200          1
   201          7
   202          1
   203          1
   207          4
   211          4
   212          3
   213          8
   214          2
   215         79
   216         13
   217          2
   218          1
   222          1
   223          0
   224          1
   225          2
   226          1
   228          3
   229          0
   230          7
   231          5
   232          4
   235          0
   235          0
   237          3
   239          1
   240          8
   241          3
   242          2
   243          4
   245          1
   247          1
   249          1
   250          1
   253          2
   254          2
   256          0
   257         28
   258          2
   259          1
   261          2
   263          0
   267          0
   268          5
   269          1
   270          1
   271          0
   272          8
   273          2
   275         27
   276          5
   277          1
   278          1
   280          1
   282          1
   284          1
   286          1
   288          2
   289          0
   290         11
   291          4
   291          4
   292          1
   298          0
   302          1
   305          0
   305          0
   308          1
   316          1
   329          0
   329          0
   330          0
   334          0
   337          0
   338          0
##END=
