# Supplementary material for: The nature and fate of natural resins in the geosphere. XII. Investigation of C-ring aromatic diterpenoids in Raritan amber by pyrolysis-GC-matrix isolation FTIR-MS
Source: Geochem Trans. 2006 Mar 1;7:2. doi: 10.1186/1467-4866-7-2 (PMC1459126; doi:10.1186/1467-4866-7-2)
Supplement: Additional File 2 — Supporting interactive supplemental data for Figure 6 and 7, including machine readable structure and MS data are given in Additional File 2.zip. To access these data, download this file and unzip the compressed archive, ensuring that the embedded directory structure is preserved. Once uncompressed, simply open Figure 6-7.html. Javascript must be enabled in your web browser in order to fully access these files. These files will also be available on line via the Geochemical Transactions web site in the near future. [file 1467-4866-7-2-S2.zip › Figure 6-Suplimental Data/Data3/MSData3/DS3MS5.jdx]

##TITLE=
##JCAMPDX=5.0
##DATA TYPE=MASS SPECTRUM
##DATA CLASS= PEAK TABLE
##SAMPLE DESCRIPTION=
##NAMES=
##CAS NAME=
##MOLFORM=
##CAS REGISTRY NO=
##MP= 
##BP= 
##MW= 
##$RETENTION INDEX=
##$CONDENSED SPECTRUM=NO
##ORIGIN=Southern Illinois University Carbondale
##OWNER=Dr Ken B. Anderson
##NPOINTS= 210
##XUNITS= m/z
##YUNITS= Intensity
##XFACTOR=1
##YFACTOR=1
##PEAK TABLE= (XY..XY)
    41          4
    42          1
    44          2
    45          2
    46          0
    47          0
    50          0
    51          1
    53          1
    54          1
    56          3
    59          3
    60          1
    62          0
    62          0
    63          1
    64          0
    65          2
    66          0
    67          0
    70          1
    71          1
    72          1
    73          3
    74          1
    75          1
    76          2
    79          2
    82          9
    84          1
    85          1
    86          1
    86          1
    87          2
    88          2
    89          2
    91          1
    94          3
    97          1
    98          2
    99          1
   100          1
   101          5
   102          5
   103          0
   106          1
   108          3
   110          3
   112          1
   113          2
   114          1
   115          3
   117          8
   118          1
   119          4
   124          2
   125          1
   127          3
   128         14
   129         16
   130          4
   131          4
   133          3
   134          1
   135          2
   136          2
   138          1
   139          3
   140          1
   141         10
   142          4
   143         11
   144          1
   145          8
   146          4
   148          4
   149          2
   150          2
   151          3
   152          6
   153          5
   154          5
   155          7
   156          3
   157          9
   158          1
   159         14
   161          2
   162          1
   164          1
   165          9
   166          4
   167          3
   168          4
   169         17
   170          2
   171          8
   172          2
   173          2
   174          2
   175          3
   176          3
   178          2
   179          1
   180          1
   181          3
   182          1
   183          4
   184          4
   185          8
   185          1
   186          1
   189         12
   190          5
   191          6
   193          0
   195          1
   196          1
   197          2
   198          1
   199          5
   200          2
   201          3
   202          9
   203         11
   204         10
   205          6
   207          4
   208          0
   210          1
   211          6
   212          3
   213          2
   214          1
   215          5
   216          2
   217          5
   219         28
   220          5
   223          1
   224          1
   225        100
   226         22
   227          5
   230          2
   233          3
   234         15
   235          5
   236          1
   237          0
   238          1
   239          1
   240          1
   241         10
   242          2
   244          0
   245          2
   247          0
   250          1
   251          2
   252          1
   253         14
   254          1
   255          7
   257          0
   258          6
   261          1
   264          1
   265          2
   266          1
   267          1
   268          2
   269          4
   270          0
   271          2
   272          1
   273          3
   276          1
   279          0
   280          1
   281          6
   283          1
   285         37
   286         13
   287          1
   288          1
   289          2
   295          0
   299          0
   300         22
   301          6
   302          1
   306          1
   308          0
   309          1
   310          1
   311          3
   311          1
   313          1
   314          1
   315          1
   316          2
   319          3
   319          1
   325          0
   328          0
   335          0
   336          0
   337          0
   339          0
##END=
