# Supplementary material for: The nature and fate of natural resins in the geosphere. XII. Investigation of C-ring aromatic diterpenoids in Raritan amber by pyrolysis-GC-matrix isolation FTIR-MS
Source: Geochem Trans. 2006 Mar 1;7:2. doi: 10.1186/1467-4866-7-2 (PMC1459126; doi:10.1186/1467-4866-7-2)
Supplement: Additional File 2 — Supporting interactive supplemental data for Figure 6 and 7, including machine readable structure and MS data are given in Additional File 2.zip. To access these data, download this file and unzip the compressed archive, ensuring that the embedded directory structure is preserved. Once uncompressed, simply open Figure 6-7.html. Javascript must be enabled in your web browser in order to fully access these files. These files will also be available on line via the Geochemical Transactions web site in the near future. [file 1467-4866-7-2-S2.zip › Figure 6-Suplimental Data/Data3/MSData3/DS3MS6.jdx]

##TITLE=
##JCAMPDX=5.0
##DATA TYPE=MASS SPECTRUM
##DATA CLASS= PEAK TABLE
##SAMPLE DESCRIPTION=
##NAMES=
##CAS NAME=
##MOLFORM=
##CAS REGISTRY NO=
##MP= 
##BP= 
##MW= 
##$RETENTION INDEX=
##$CONDENSED SPECTRUM=NO
##ORIGIN=Southern Illinois University Carbondale
##OWNER=Dr Ken B. Anderson
##NPOINTS= 148
##XUNITS= m/z
##YUNITS= Intensity
##XFACTOR=1
##YFACTOR=1
##PEAK TABLE= (XY..XY)
    40          0
    41          7
    42          1
    43          9
    44          0
    45          1
    51          0
    53          1
    55          3
    56          1
    57          0
    59          5
    65          1
    67          1
    69          2
    70          0
    71          0
    73          1
    75          1
    76          0
    77          2
    78          1
    79          1
    81          2
    82          1
    83          1
    84          1
    85          1
    88          1
    89          1
    91          4
    92          1
    93          1
    95          0
    97          0
    99          0
   101          2
   102          0
   103          1
   105          1
   106          0
   107          1
   109          0
   111          0
   112          1
   113          0
   114          1
   115          7
   116          2
   117          6
   118          1
   119          1
   121          1
   126          1
   127          3
   128         11
   129         11
   130          2
   131          6
   132          1
   133          2
   135          1
   136          1
   137          1
   139          1
   140          0
   141         15
   142          7
   143          9
   144          1
   145          1
   147          1
   148          0
   151          1
   152          3
   153          7
   154          4
   155         11
   156          3
   157          4
   158          1
   159          7
   160          1
   161          0
   163          1
   164          0
   165          5
   166          2
   167          5
   168          2
   169          6
   170          2
   171          5
   172          1
   173          7
   174          1
   176          0
   178          3
   179          2
   180          1
   181          3
   182          1
   183          8
   184          2
   185          5
   186          2
   190          0
   191          1
   193          1
   194          0
   195          3
   196          2
   197         17
   198          3
   199          4
   200          0
   203          0
   207          2
   208          0
   209          2
   210          0
   211          4
   212          1
   213          1
   222          0
   223          1
   224          1
   225          2
   237          2
   239        100
   240         22
   241          1
   253          0
   254          0
   255          3
   267          2
   268          0
   271          1
   282          0
   285          0
   298          0
   299         53
   300         11
   301          0
   312          2
   313          0
   314         20
   315          5
##END=
