# Supplementary material for: The nature and fate of natural resins in the geosphere. XII. Investigation of C-ring aromatic diterpenoids in Raritan amber by pyrolysis-GC-matrix isolation FTIR-MS
Source: Geochem Trans. 2006 Mar 1;7:2. doi: 10.1186/1467-4866-7-2 (PMC1459126; doi:10.1186/1467-4866-7-2)
Supplement: Additional File 2 — Supporting interactive supplemental data for Figure 6 and 7, including machine readable structure and MS data are given in Additional File 2.zip. To access these data, download this file and unzip the compressed archive, ensuring that the embedded directory structure is preserved. Once uncompressed, simply open Figure 6-7.html. Javascript must be enabled in your web browser in order to fully access these files. These files will also be available on line via the Geochemical Transactions web site in the near future. [file 1467-4866-7-2-S2.zip › Figure 6-Suplimental Data/Data3/MSData3/DS3MS7.jdx]

##TITLE=
##JCAMPDX=5.0
##DATA TYPE=MASS SPECTRUM
##DATA CLASS= PEAK TABLE
##SAMPLE DESCRIPTION=
##NAMES=
##CAS NAME=
##MOLFORM=
##CAS REGISTRY NO=
##MP= 
##BP= 
##MW= 
##$RETENTION INDEX=
##$CONDENSED SPECTRUM=NO
##ORIGIN=Southern Illinois University Carbondale
##OWNER=Dr Ken B. Anderson
##NPOINTS= 199
##XUNITS= m/z
##YUNITS= Intensity
##XFACTOR=1
##YFACTOR=1
##PEAK TABLE= (XY..XY)
    41          9
    43          5
    47          0
    49          0
    51          1
    52          1
    56          2
    57          1
    58          1
    59          6
    60          1
    64          1
    67          1
    71          1
    72          1
    74          0
    77          1
    78          2
    79          4
    80          1
    82          1
    83          1
    84          1
    87          2
    88          2
    88          1
    89          1
    91          1
    93          2
    95          5
    99          0
   101          0
   106          1
   107          1
   108          1
   109          3
   110          0
   111          1
   112          1
   112          2
   113          1
   114          3
   116          1
   117          2
   120          3
   121          3
   122          1
   124          1
   125          1
   126          2
   128          7
   129          6
   130          2
   133          3
   134          4
   136          2
   137          1
   139          0
   140          2
   141          1
   142          3
   143          6
   144          2
   145          4
   149          1
   150          0
   151          1
   152          7
   153          4
   155          6
   156          4
   157          1
   158          1
   159          7
   161          3
   164          2
   166          1
   168          3
   169          7
   170          4
   171          2
   172          6
   176          3
   178          4
   179          2
   180          1
   181          2
   182          5
   183          1
   184          1
   185          1
   186          1
   187          3
   188          1
   189          3
   191          0
   193          0
   195          2
   196          3
   199         10
   201          6
   202          1
   203          1
   204          1
   207          4
   208          1
   211          2
   212          1
   213          1
   214          1
   215          4
   216          3
   221          1
   223          6
   225        100
   226         19
   227          6
   228          2
   229          2
   231          2
   231          3
   232          2
   234          1
   237          1
   237          3
   241         11
   242          1
   245          3
   247          1
   250          1
   252          5
   253          2
   255          3
   256         11
   257         12
   259          5
   262          1
   263          1
   263          0
   264          1
   268          3
   271          3
   272          1
   274          1
   275          2
   275          2
   276          1
   277          1
   277          1
   278          1
   278          2
   280          1
   281          2
   282          1
   283          1
   284          0
   285         11
   286          2
   286          4
   287          8
   289          3
   290          1
   290          0
   291          0
   293          0
   294          1
   296          0
   298          3
   300          8
   301          7
   302          3
   303          1
   304          1
   305          0
   306          2
   307          0
   308          1
   311          3
   315          0
   316         13
   317          1
   318          3
   320          1
   322          2
   323          1
   324          1
   325          0
   327          4
   328          2
   331          1
   332          1
   332          0
   333          1
   334          1
   334          1
   335          1
   338          1
   339          1
   340          1
##END=
