# Supplementary material for: The nature and fate of natural resins in the geosphere. XII. Investigation of C-ring aromatic diterpenoids in Raritan amber by pyrolysis-GC-matrix isolation FTIR-MS
Source: Geochem Trans. 2006 Mar 1;7:2. doi: 10.1186/1467-4866-7-2 (PMC1459126; doi:10.1186/1467-4866-7-2)
Supplement: Additional File 2 — Supporting interactive supplemental data for Figure 6 and 7, including machine readable structure and MS data are given in Additional File 2.zip. To access these data, download this file and unzip the compressed archive, ensuring that the embedded directory structure is preserved. Once uncompressed, simply open Figure 6-7.html. Javascript must be enabled in your web browser in order to fully access these files. These files will also be available on line via the Geochemical Transactions web site in the near future. [file 1467-4866-7-2-S2.zip › Figure 6-Suplimental Data/Data3/MSData3/DS3MS9.jdx]

##TITLE=
##JCAMPDX=5.0
##DATA TYPE=MASS SPECTRUM
##DATA CLASS= PEAK TABLE
##SAMPLE DESCRIPTION=
##NAMES=
##CAS NAME=
##MOLFORM=
##CAS REGISTRY NO=
##MP= 
##BP= 
##MW= 
##$RETENTION INDEX=
##$CONDENSED SPECTRUM=NO
##ORIGIN=Southern Illinois University Carbondale
##OWNER=Dr Ken B. Anderson
##NPOINTS= 198
##XUNITS= m/z
##YUNITS= Intensity
##XFACTOR=1
##YFACTOR=1
##PEAK TABLE= (XY..XY)
    42          1
    45          5
    46          0
    47          1
    48          1
    53          0
    55          2
    56          4
    57          5
    58          2
    59          3
    64          3
    65          2
    66          2
    66          2
    68          4
    71          4
    72          1
    74          5
    75          0
    77          3
    78          1
    79          5
    80          1
    84          1
    85          1
    85          2
    86          1
    88          2
    90          4
    92          1
    94         11
    97          4
    98          2
    99          2
   100          1
   101          1
   102          3
   103          4
   109          1
   111          7
   112          1
   114          3
   115          8
   120          3
   121          5
   123          4
   124          4
   126          1
   126          1
   127          3
   128         13
   132          0
   133          4
   134          1
   136          4
   137          8
   139          7
   140          3
   141          1
   142          5
   142          4
   143          1
   145         17
   147          3
   148          2
   152         10
   153          6
   154          3
   155          9
   157          7
   158         11
   158          3
   159         14
   160          2
   162          2
   165          7
   166          2
   167          2
   169          6
   170          3
   171          8
   174          6
   176          5
   178          2
   180          1
   181          9
   182          4
   184          4
   186          5
   187          2
   188          1
   189          2
   190          8
   191          6
   192          1
   194          4
   195          9
   196          7
   197          4
   199          2
   200          3
   201          5
   202          1
   203         13
   207          5
   210          4
   211          0
   214          6
   215          1
   217          1
   220          1
   225          2
   226          2
   229          1
   230          1
   231          2
   232          2
   233          2
   234          3
   234          2
   236          4
   237        100
   238         15
   239          1
   241          3
   242          3
   244          0
   246          2
   247          3
   248          3
   251          7
   256          5
   257          2
   260          3
   262          2
   264          1
   265          4
   266          1
   268          5
   269          1
   270          2
   272          2
   273          4
   274          1
   275          2
   276          2
   276          2
   277          1
   278          1
   279          1
   281          2
   282          0
   284          5
   286          3
   287          3
   290          5
   291          2
   292          4
   293          1
   294          3
   295          5
   296          2
   297         39
   298         11
   299          1
   300          1
   301          3
   301          2
   303          2
   303          3
   305          3
   307          1
   307          3
   309          7
   312         27
   313          2
   314          8
   315          1
   316          3
   316          1
   318          3
   319          2
   321          1
   322          7
   325          1
   328          5
   329          2
   330          2
   332          1
   333          2
   335          2
   335          0
   337          1
   338          3
   339          3
   339          0
   340          4
##END=
