# Supplementary material for: The nature and fate of natural resins in the geosphere. XII. Investigation of C-ring aromatic diterpenoids in Raritan amber by pyrolysis-GC-matrix isolation FTIR-MS
Source: Geochem Trans. 2006 Mar 1;7:2. doi: 10.1186/1467-4866-7-2 (PMC1459126; doi:10.1186/1467-4866-7-2)
Supplement: Additional File 2 — Supporting interactive supplemental data for Figure 6 and 7, including machine readable structure and MS data are given in Additional File 2.zip. To access these data, download this file and unzip the compressed archive, ensuring that the embedded directory structure is preserved. Once uncompressed, simply open Figure 6-7.html. Javascript must be enabled in your web browser in order to fully access these files. These files will also be available on line via the Geochemical Transactions web site in the near future. [file 1467-4866-7-2-S2.zip › Figure 6-Suplimental Data/Data4/MSData4/DS4MS1.jdx]

##TITLE=
##JCAMPDX=5.0
##DATA TYPE=MASS SPECTRUM
##DATA CLASS= PEAK TABLE
##SAMPLE DESCRIPTION=
##NAMES=
##CAS NAME=
##MOLFORM=
##CAS REGISTRY NO=
##MP= 
##BP= 
##MW= 
##$RETENTION INDEX=
##$CONDENSED SPECTRUM=NO
##ORIGIN=Southern Illinois University Carbondale
##OWNER=Dr Ken B. Anderson
##NPOINTS= 191
##XUNITS= m/z
##YUNITS= Intensity
##XFACTOR=1
##YFACTOR=1
##PEAK TABLE= (XY..XY)
    41          3
    42          3
    43          7
    45          3
    46          0
    50          0
    51          1
    52          1
    55          3
    56          0
    57          2
    58          1
    59         11
    60          1
    61          1
    61          1
    62          0
    64          0
    65          3
    68          1
    69          3
    72          1
    73          3
    74          1
    76          1
    77          7
    81          3
    83          2
    84          0
    85          1
    86          0
    87          1
    88          1
    89          1
    89          3
    91          9
    92          3
    99          2
    99          1
   102          1
   102          2
   103          1
   104          1
   105          5
   111          0
   112          1
   115         19
   116          5
   117         17
   118          5
   121          2
   122          3
   123          1
   126          2
   127          4
   128         31
   129         27
   130          5
   131         15
   132          3
   135          2
   138          1
   139          1
   141         24
   142          8
   143         14
   144          6
   145          4
   147          2
   149          5
   151          2
   152          3
   153          6
   154          1
   154          3
   155          9
   156          6
   157          9
   158          2
   158          2
   159         13
   160          3
   163          1
   165          5
   166          2
   167          2
   168          1
   169          6
   170          3
   171          2
   173          2
   174          1
   177          4
   178          1
   181          3
   182          1
   183          5
   185          4
   185          1
   186          1
   188          1
   193          1
   195          1
   197        100
   198         25
   199         11
   200          3
   201          8
   207          1
   208          3
   209          1
   211          1
   212          3
   213          6
   214          1
   215         50
   216          6
   219          0
   219          1
   220          1
   221          1
   223          2
   224          0
   225          3
   226          1
   228          0
   229          2
   230          4
   231          8
   232          1
   233          0
   234          1
   237          1
   238          0
   240          5
   243          5
   244          2
   245          2
   246          3
   247          0
   248          1
   249          0
   251          1
   252          1
   253          1
   254          3
   255          1
   256          3
   257         24
   260          2
   261          5
   262          1
   263          1
   267          1
   269          1
   271          0
   272         12
   273          2
   274          1
   275         14
   276          3
   278          1
   279          0
   281          0
   284          2
   287          0
   288          1
   288          3
   290          8
   291          1
   292          1
   296          0
   297          1
   299          1
   300          1
   301          0
   302          0
   302          0
   305          1
   308          1
   312          0
   316          0
   325          0
   325          0
   326          0
   326          1
   327          0
   328          0
   331          0
   333          0
   334          0
##END=
