# Supplementary material for: The nature and fate of natural resins in the geosphere. XII. Investigation of C-ring aromatic diterpenoids in Raritan amber by pyrolysis-GC-matrix isolation FTIR-MS
Source: Geochem Trans. 2006 Mar 1;7:2. doi: 10.1186/1467-4866-7-2 (PMC1459126; doi:10.1186/1467-4866-7-2)
Supplement: Additional File 2 — Supporting interactive supplemental data for Figure 6 and 7, including machine readable structure and MS data are given in Additional File 2.zip. To access these data, download this file and unzip the compressed archive, ensuring that the embedded directory structure is preserved. Once uncompressed, simply open Figure 6-7.html. Javascript must be enabled in your web browser in order to fully access these files. These files will also be available on line via the Geochemical Transactions web site in the near future. [file 1467-4866-7-2-S2.zip › Figure 6-Suplimental Data/Data4/MSData4/DS4MS5.jdx]

##TITLE=
##JCAMPDX=5.0
##DATA TYPE=MASS SPECTRUM
##DATA CLASS= PEAK TABLE
##SAMPLE DESCRIPTION=
##NAMES=
##CAS NAME=
##MOLFORM=
##CAS REGISTRY NO=
##MP= 
##BP= 
##MW= 
##$RETENTION INDEX=
##$CONDENSED SPECTRUM=NO
##ORIGIN=Southern Illinois University Carbondale
##OWNER=Dr Ken B. Anderson
##NPOINTS= 222
##XUNITS= m/z
##YUNITS= Intensity
##XFACTOR=1
##YFACTOR=1
##PEAK TABLE= (XY..XY)
    41         12
    42          3
    43         17
    46          1
    47          1
    50          2
    53          4
    56          0
    58          1
    59         20
    60          2
    61          4
    65          8
    67          5
    68          4
    69          6
    72          3
    72          3
    73          5
    74          1
    75          1
    76          4
    77         19
    78          0
    79          2
    81         12
    82          1
    84          1
    85          2
    87          3
    88          1
    89          6
    90          7
    92          3
    92         18
    93          3
    94          1
    95          3
    96         17
    97         13
    98          9
    99          0
   100          4
   102          4
   103         13
   105         11
   107         16
   108          5
   109          7
   112          4
   112          2
   113          1
   114          0
   115          2
   116         12
   117          9
   119          1
   120         14
   123          4
   124          2
   125          0
   126          3
   128         10
   129          4
   131          2
   132          5
   134          6
   135         21
   136          5
   138          2
   141          6
   142          8
   143         12
   144          2
   145          9
   146          9
   146          2
   152          4
   153          2
   154          3
   156         14
   158          2
   159         12
   162          8
   165          2
   168          7
   169         10
   170          3
   171          1
   173         30
   174         13
   176          9
   177          8
   178          0
   179          2
   180          1
   181          4
   182          3
   183          1
   184          1
   185          7
   186          1
   188          3
   190          1
   191          5
   192          2
   193         35
   195          5
   196          3
   197          1
   198          1
   198          5
   199          4
   200          7
   201          4
   203          1
   206          5
   206          0
   210          7
   211         18
   214          0
   214          1
   216          3
   217          1
   218          4
   222          1
   225         17
   229          6
   231          6
   232          6
   233          0
   234          1
   235          9
   236          7
   237          2
   238          5
   239        100
   240          8
   242          4
   243          1
   243          4
   244          1
   245          3
   246          5
   247          5
   249          3
   250          0
   251          1
   252          1
   254         12
   255          2
   256          9
   257         18
   258          2
   258          6
   259          8
   260          3
   261          4
   262          3
   263          3
   264         28
   265          6
   267          1
   268          6
   269         10
   270          6
   271          2
   272          6
   273          6
   273          3
   274          3
   275          2
   276          1
   277          3
   277          2
   278          4
   286          3
   288          1
   288          3
   289          5
   290          6
   290          1
   291          2
   294          4
   295          4
   296          3
   297          6
   299         47
   300          1
   303          4
   303          2
   304          5
   305          3
   307          1
   310          1
   311         10
   312          5
   313          1
   314         32
   315          8
   316          9
   317          5
   318          2
   319          0
   319          1
   320          1
   320          4
   322          3
   323          1
   324          4
   324          1
   326         15
   330          3
   332          1
   334          1
   336          2
   337          1
   337          3
   338          1
   339          3
   339          1
   340          7
##END=
