# Supplementary material for: The nature and fate of natural resins in the geosphere. XII. Investigation of C-ring aromatic diterpenoids in Raritan amber by pyrolysis-GC-matrix isolation FTIR-MS
Source: Geochem Trans. 2006 Mar 1;7:2. doi: 10.1186/1467-4866-7-2 (PMC1459126; doi:10.1186/1467-4866-7-2)
Supplement: Additional File 2 — Supporting interactive supplemental data for Figure 6 and 7, including machine readable structure and MS data are given in Additional File 2.zip. To access these data, download this file and unzip the compressed archive, ensuring that the embedded directory structure is preserved. Once uncompressed, simply open Figure 6-7.html. Javascript must be enabled in your web browser in order to fully access these files. These files will also be available on line via the Geochemical Transactions web site in the near future. [file 1467-4866-7-2-S2.zip › Figure 6-Suplimental Data/Data4/MSData4/DS4MS6.jdx]

##TITLE=
##JCAMPDX=5.0
##DATA TYPE=MASS SPECTRUM
##DATA CLASS= PEAK TABLE
##SAMPLE DESCRIPTION=
##NAMES=
##CAS NAME=
##MOLFORM=
##CAS REGISTRY NO=
##MP= 
##BP= 
##MW= 
##$RETENTION INDEX=
##$CONDENSED SPECTRUM=NO
##ORIGIN=Southern Illinois University Carbondale
##OWNER=Dr Ken B. Anderson
##NPOINTS= 309
##XUNITS= m/z
##YUNITS= Intensity
##XFACTOR=1
##YFACTOR=1
##PEAK TABLE= (XY..XY)
    40          3
    41         41
    42          7
    43         28
    44          2
    45          3
    48          1
    50          1
    51          2
    52          1
    53         14
    54          3
    55         39
    56          2
    57          4
    59         31
    60          2
    61          1
    62          1
    63          1
    64          1
    65          8
    66          2
    67         26
    68          7
    69         21
    70          3
    71          4
    72          1
    73         14
    74         29
    75          5
    76          0
    77         23
    78          4
    79         36
    80          5
    81         34
    82          8
    83          6
    84          2
    85          3
    86          1
    87          1
    88          2
    89          1
    89          1
    90          1
    91         61
    92         11
    93         30
    94          5
    95         33
    96          3
    97          4
    98          1
    99          2
   100          1
   101          8
   102          2
   103         10
   104          4
   105         71
   106         17
   107         46
   108         13
   109         29
   110          4
   111          4
   112          1
   113          1
   114          6
   115         16
   116         11
   117         23
   118          9
   119         38
   120         33
   121         74
   122         15
   123         14
   125          2
   126          1
   127          5
   128         16
   129         27
   130         11
   131         39
   132         12
   133         32
   134          9
   135         16
   136          3
   137         13
   138          2
   139          2
   139          1
   140          1
   140          1
   141         11
   142         12
   143         24
   144         12
   145         35
   146         10
   147         36
   148          7
   149          6
   150          1
   151          2
   152          1
   153          6
   154          2
   155         16
   156          5
   157         34
   158         10
   159         50
   160         17
   161         12
   162          2
   163          4
   164          1
   165          5
   166          4
   167          3
   168          2
   169         10
   170          3
   171         11
   172          6
   173         24
   174          7
   175         12
   176          2
   177          2
   178          1
   179          3
   180          7
   181          7
   182          3
   183          8
   184          2
   185          9
   186          4
   187          9
   188          4
   189          6
   190          1
   191          9
   193          4
   194          4
   195          8
   196          3
   197          6
   198          1
   199         13
   200          3
   201          5
   202          2
   204          2
   205          0
   207          9
   208          2
   209          2
   210          1
   211         98
   212         16
   213         66
   214         17
   215          6
   216          3
   217          3
   218          1
   219          1
   220          0
   221         15
   222          4
   223          4
   224          1
   225          3
   226          2
   227         13
   228         27
   229         30
   230         16
   231         13
   232          3
   233          7
   234          3
   235          1
   236          4
   237          9
   238          3
   239         17
   240          5
   241         12
   242          3
   243          3
   244          1
   245          2
   246          1
   247          4
   248          2
   248          2
   249          2
   251          1
   252          2
   253          6
   254          1
   255         39
   256         11
   257          4
   258          1
   258          0
   259          1
   260          1
   262          1
   264          1
   265          1
   266          1
   267          2
   269          2
   270         15
   271         33
   272          7
   273         59
   274         12
   275          6
   276          1
   277          1
   278          0
   281          6
   283          7
   284          1
   285          0
   286          3
   287         54
   288         71
   289         19
   290         12
   291          2
   292          0
   293          1
   293          1
   294          1
   295          1
   296          0
   297          2
   298          2
   299          0
   300          1
   301          2
   302         53
   303         56
   304         12
   305          1
   306          1
   307          1
   308          0
   312          3
   313          4
   313          3
   315         11
   316          2
   318          1
   318          0
   320          0
   321          1
   322          0
   323          2
   324          1
   325          2
   325          2
   326          1
   327          1
   328          2
   328          1
   328          0
   329          2
   330          6
   331          3
   332          1
   333          1
   338          0
   339          0
   339          1
   340          2
   341          1
   342          1
   343          3
   344          3
   347        100
   348         24
   349          3
   350          1
   351          1
   353          1
   354          0
   355          1
   356          0
   357          2
   357          2
   362         57
   363         11
   364          1
   366          0
   369          1
   369          1
##END=
