# Supplementary material for: The nature and fate of natural resins in the geosphere. XII. Investigation of C-ring aromatic diterpenoids in Raritan amber by pyrolysis-GC-matrix isolation FTIR-MS
Source: Geochem Trans. 2006 Mar 1;7:2. doi: 10.1186/1467-4866-7-2 (PMC1459126; doi:10.1186/1467-4866-7-2)
Supplement: Additional File 2 — Supporting interactive supplemental data for Figure 6 and 7, including machine readable structure and MS data are given in Additional File 2.zip. To access these data, download this file and unzip the compressed archive, ensuring that the embedded directory structure is preserved. Once uncompressed, simply open Figure 6-7.html. Javascript must be enabled in your web browser in order to fully access these files. These files will also be available on line via the Geochemical Transactions web site in the near future. [file 1467-4866-7-2-S2.zip › Figure 6-Suplimental Data/Data4/MSData4/DS4MS7.jdx]

##TITLE=
##JCAMPDX=5.0
##DATA TYPE=MASS SPECTRUM
##DATA CLASS= PEAK TABLE
##SAMPLE DESCRIPTION=
##NAMES=
##CAS NAME=
##MOLFORM=
##CAS REGISTRY NO=
##MP= 
##BP= 
##MW= 
##$RETENTION INDEX=
##$CONDENSED SPECTRUM=NO
##ORIGIN=Southern Illinois University Carbondale
##OWNER=Dr Ken B. Anderson
##NPOINTS= 296
##XUNITS= m/z
##YUNITS= Intensity
##XFACTOR=1
##YFACTOR=1
##PEAK TABLE= (XY..XY)
    41         17
    42          3
    43         20
    44          2
    45          2
    49          0
    50          0
    51          1
    52          2
    53          7
    54          2
    55         23
    56          3
    57          2
    58          1
    59         27
    60          1
    61          1
    63          1
    63          0
    64          1
    65          5
    66          2
    67         14
    68          2
    69         11
    70          2
    71          2
    72          2
    73         11
    74         19
    75          2
    76          1
    77         12
    78          2
    79         20
    80          2
    81         18
    82          4
    83          6
    84          1
    85          3
    86          1
    86          0
    87          0
    88          1
    89          1
    90          1
    91         40
    92          7
    93         18
    94          3
    95         18
    96          4
    97          6
    98          0
    99          2
   100          1
   101          9
   102          3
   103          6
   104          5
   105         46
   106         11
   107         23
   108          7
   109         13
   110          1
   111          2
   112          1
   114          5
   115         12
   116          6
   117         20
   118          7
   119         24
   120         26
   121         34
   122          8
   123          4
   124          3
   126          2
   126          1
   127          3
   128         16
   129         17
   130          8
   131         29
   132          9
   133         23
   134          5
   135         12
   136          2
   137          2
   137          5
   138          0
   139          2
   140          1
   141          9
   142         10
   143         20
   144          8
   145         22
   146          6
   147         24
   148          5
   149          1
   150          0
   151          1
   152          3
   153          3
   154          3
   155          9
   156          8
   157         31
   158          9
   159         35
   160         14
   161          8
   162          1
   163          2
   164          2
   165          2
   166          2
   167          3
   168          2
   169         12
   170          3
   171         10
   172          4
   173         21
   174          5
   175          9
   176          0
   177          1
   179          2
   180          5
   181          6
   182          1
   183          4
   184          1
   185          9
   186          5
   187          8
   188          3
   189          1
   191          2
   192          0
   193          3
   194          3
   195          7
   196          2
   197          3
   198          2
   199         11
   200          4
   201          6
   202          2
   203          1
   205          0
   206          1
   207         13
   208          3
   209          1
   210          1
   211        100
   212         19
   213         60
   214         13
   215          3
   216          2
   217          1
   218          1
   218          1
   219          1
   220          1
   221          9
   222          2
   223          3
   224          1
   225          1
   226          1
   227          9
   228         17
   229         20
   230          3
   231          2
   232          0
   233          6
   234          1
   237          6
   238          1
   239         14
   240          3
   240          2
   241          7
   242          2
   243          2
   244          1
   245          1
   246          1
   247          2
   249          2
   254          5
   255         41
   256          9
   257          4
   259          1
   260          2
   261          1
   262          1
   264          1
   265          1
   269          3
   270          6
   271         18
   272          2
   273         86
   274         17
   275          1
   276          0
   278          1
   278          1
   281          5
   282          4
   283          5
   284          1
   286          1
   286          5
   287         34
   288         65
   289         18
   290          1
   291          0
   291          1
   292          0
   295          2
   296          1
   297          1
   298          2
   299          4
   300          1
   301          2
   302         33
   303         50
   304         11
   305          1
   306          2
   308          1
   310          1
   311          1
   312          2
   312          0
   313          1
   313          3
   314          0
   315          6
   316          0
   320          1
   321          0
   322          1
   323          2
   324          2
   325          1
   326          2
   330          4
   331          6
   332          1
   333          0
   334          0
   335          1
   335          0
   337          0
   339          1
   341          2
   342          2
   343          2
   347         72
   348         14
   349          3
   350          0
   351          1
   352          1
   352          1
   355          1
   356          1
   358          1
   359          1
   360          1
   361          0
   362         50
   363          8
   364          2
   365          1
   367          0
   369          1
##END=
