# Supplementary material for: The nature and fate of natural resins in the geosphere. XII. Investigation of C-ring aromatic diterpenoids in Raritan amber by pyrolysis-GC-matrix isolation FTIR-MS
Source: Geochem Trans. 2006 Mar 1;7:2. doi: 10.1186/1467-4866-7-2 (PMC1459126; doi:10.1186/1467-4866-7-2)
Supplement: Additional File 2 — Supporting interactive supplemental data for Figure 6 and 7, including machine readable structure and MS data are given in Additional File 2.zip. To access these data, download this file and unzip the compressed archive, ensuring that the embedded directory structure is preserved. Once uncompressed, simply open Figure 6-7.html. Javascript must be enabled in your web browser in order to fully access these files. These files will also be available on line via the Geochemical Transactions web site in the near future. [file 1467-4866-7-2-S2.zip › Figure 6-Suplimental Data/Data5/MSData5/DS5MS5.jdx]

##TITLE=
##JCAMPDX=5.0
##DATA TYPE=MASS SPECTRUM
##DATA CLASS= PEAK TABLE
##SAMPLE DESCRIPTION=
##NAMES=
##CAS NAME=
##MOLFORM=
##CAS REGISTRY NO=
##MP= 
##BP= 
##MW= 
##$RETENTION INDEX=
##$CONDENSED SPECTRUM=NO
##ORIGIN=Southern Illinois University Carbondale
##OWNER=Dr Ken B. Anderson
##NPOINTS= 193
##XUNITS= m/z
##YUNITS= Intensity
##XFACTOR=1
##YFACTOR=1
##PEAK TABLE= (XY..XY)
    40          1
    41          4
    42          0
    47          0
    49          1
    51          2
    54          1
    55          2
    56          1
    57          1
    58          1
    59          3
    60          1
    61          0
    64          0
    65          1
    67          3
    68          2
    69          3
    71          1
    72          1
    72          1
    74          1
    75          0
    77          2
    83          3
    84          1
    85          0
    85          1
    86          1
    87          1
    88          2
    89          3
    90          0
    91          3
    92          3
    95          2
    97          4
   102          2
   104          3
   110          2
   112          1
   113          2
   115          7
   116          1
   117          4
   119          8
   125          0
   126          4
   127          3
   128          6
   129          9
   130          1
   131          4
   132          6
   133          1
   134          2
   136          3
   138          1
   139          0
   140          1
   141         13
   142          4
   143          7
   144          3
   145         11
   146          1
   147          1
   148          4
   149          2
   152          3
   153          6
   154          3
   155          7
   156          4
   157         13
   158          5
   159         10
   160          1
   161          7
   162          1
   164          3
   165          5
   167          3
   168          0
   169         16
   170          2
   171          5
   172          3
   174          3
   176          1
   178          7
   179          5
   180          1
   181          2
   182          3
   183          4
   184          1
   185          6
   188          4
   190          2
   191          1
   192          1
   195          3
   196          2
   196          0
   197          6
   198          1
   200          1
   201          2
   202          1
   206          1
   209          2
   211          4
   212          2
   213          4
   215          4
   219          4
   220          2
   222          1
   223          2
   225        100
   226         19
   227          5
   228          1
   234          1
   235          5
   236          2
   238          1
   239          1
   240          1
   241         37
   242          6
   245          1
   246          1
   249          0
   250          1
   251          2
   254          1
   255          5
   257          3
   258          1
   261          3
   262          1
   264          1
   265          1
   266          2
   268          1
   269          6
   271          1
   272          1
   275          0
   275          2
   276          1
   276          1
   282          1
   283          2
   285         39
   286         12
   287          1
   288          0
   293          1
   294          0
   295          0
   297          0
   300         20
   301          3
   302          2
   305          1
   307          1
   309          2
   312          2
   312          1
   313          1
   313          1
   315          0
   316          2
   317          2
   318          1
   319          1
   323          1
   324          0
   325          1
   328          0
   329          1
   330          1
   331          1
   332          1
   332          2
   334          1
   337          1
   338          2
   339          1
##END=
